# Supplementary material for: CPEB4 is regulated during cell cycle by ERK2/Cdk1-mediated phosphorylation and its assembly into liquid-like droplets
Source: eLife. 2016 Nov 1;5:e19298. doi: 10.7554/eLife.19298 (PMC5089860; doi:10.7554/eLife.19298)
Supplement: Supplementary file 1. — HA-xCPEB4 12A or 12D were immunoprecipitated, and the interacting proteins were analysed by mass spectrometry (relative to Figure 3—figure supplement 4). Only proteins with a fold enrichment > 1.5 with respect to the control IP are shown. Two independent experiments were performed. DOI: http://dx.doi.org/10.7554/eLife.19298.026 [file elife-19298-supp1.xlsx]

## Sheet: Sheet1
Supplementary file 1. xCPEB4 12A- or 12D-interacting proteins. Relative to Figure 3-figure supplement 4.							REPLICATE 1												REPLICATE 2
							CONTROL IP				xCPEB4_12A IP				xCPEB4_12D IP				CONTROL IP				xCPEB4_12A IP				xCPEB4_12D IP
Accession	Description	ΣCoverage	Σ# Proteins	Σ# Unique Peptides	Σ# Peptides	Σ# PSMs	Score A2	Coverage A2	# Peptides A2	# PSM A2	Score B2	Coverage B2	# Peptides B2	# PSM B2	Score C2	Coverage C2	# Peptides C2	# PSM C2	Score D2	Coverage D2	# Peptides D2	# PSM D2	Score E2	Coverage E2	# Peptides E2	# PSM E2	Score F2	Coverage F2	# Peptides F2	# PSM F2
ENRICHED PROTEINS IN xCPEB4 12A IPs (1.5 fold enrichment respect control IP) IN BOTH EXPERIMENTS
Q7ZTK0	MGC53106 protein [Q7ZTK0_XENLA] (chaperone)	30.34	2	1	11	35					43.8049	25.85	10	16					2.79091	2.56	1	1	51.9854	28.42	10	18
Q7ZTR6	Hspd1 protein GN=Hspd1 [Q7ZTR6_XENLA]	26.31	4	1	11	35					42.0123	20.36	9	15					2.79091	2.16	1	1	56.5164	24.68	10	19
A0AUT4	LOC100036778 protein GN=LOC100036778 - [A0AUT4_XENLA]	13.13	3	6	7	12					5.05622	5.25	3	3					7.58443	5.07	2	3	12.7785	8.44	5	6
Q6NRZ4	Collagen type IV alpha-3-binding protein GN=col4a3bp - [C43BP_XENLA]	8.27	3	4	4	5					5.12752	8.27	4	4									2.41827	1.46	1	1		0
Q5XGK8	LOC495278 protein GN=LOC495278 - [Q5XGK8_XENLA]	8.13	7	4	4	4					2.79325	3.96	2	2									3.79029	4.17	2	2
Q801N3	Camk2g-prov protein - [Q801N3_XENLA]	7.74	19	3	3	5					1.81864	1.74	1	1									8.62173	7.74	3	4
F6QW20	Uncharacterized protein GN=mthfd1l - [F6QW20_XENTR]	6.9	4	5	5	7					3.022	1.51	1	1									14.1274	6.9	5	6		0
A9ULY4	Uncharacterized protein - [A9ULY4_XENLA]	6.52	7	1	2	3					4.95113	6.52	2	2						0			2.34458	1.96	1	1
Q6GP08	MGC80755 protein GN=MGC80755 - [Q6GP08_XENLA] dhrs7	5.95	3	2	2	5					8.912	5.95	2	4		0							2.4658	2.98	1	1
Q801P9	MGC53795 protein - [Q801P9_XENLA]	4.94	8	3	3	3					4.23511	3.46	2	2									1.94962	1.48	1	1		0
F6ZI40	Uncharacterized protein GN=sf3b3 - [F6ZI40_XENTR]	4.52	1	4	4	11	6.07076	0.99	1	2	11.0921	3.12	3	4					7.33498	0.99	1	2	7.89968	2.38	2	2	3.56476	0.99	1	1
Q5XH91	ATP-dependent RNA helicase DDX1 GN=ddx1 - [DDX1_XENTR]	3.92	2	3	3	3					4.82661	2.84	2	2						0			0	1.08	1	1
I6L8K5	DBIRD complex subunit ZNF326 GN=znf326 - [I6L8K5_XENTR]	3.35	3	1	1	2					3.51398	3.35	1	1									3.44442	3.35	1	1
F7BAE6	Uncharacterized protein (Fragment) - [F7BAE6_XENTR]	3.25	2	2	2	5					5.61957	3.25	2	2									8.3052	1.48	1	3		0
F6ZDW4	Uncharacterized protein (Fragment) GN=ddx20 - [F6ZDW4_XENTR]	2.95	1	2	2	3					2.08637	1.34	1	1						0			4.13767	2.95	2	2		0
F7E2N6	Uncharacterized protein GN=tsc1 - [F7E2N6_XENTR]	2.44	1	2	2	2					2.07151	1.39	1	1									1.68117	1.05	1	1
Q5I083	Hypothetical LOC496959 GN=rpn2 - [Q5I083_XENTR]	2.38	3	1	1	2					4.20624	2.38	1	1									3.41612	2.38	1	1
Q3KPN4	MGC132198 protein GN=MGC132198 - [Q3KPN4_XENLA] fgfr1op	2.27	1	1	1	2					2.14199	2.27	1	1									2.06089	2.27	1	1
F7E721	Uncharacterized protein GN=ap4e1 - [F7E721_XENTR]	0.99	1	1	1	2		0			2.69853	0.99	1	1		0				0			2.18407	0.99	1	1		0
B5DED5	Uncharacterized protein GN=ogdh - [B5DED5_XENTR]	0.88	5	1	1	2					2.63445	0.88	1	1		0				0			2.61204	0.88	1	1		0
ENRICHED PROTEINS IN xCPEB4 12D IPs (1.5 fold enrichment respect control IP) IN BOTH EXPERIMENTS
Q7SYU9	Ldhba protein GN=ldhba - [Q7SYU9_XENLA]	14.37	6	4	5	9									14.687	12.57	4	5	1.82124	1.8	1	1					8.44991	6.29	2	3
B0BM40	Triosephosphate isomerase GN=tpi1 - [TPIS_XENTR]	11.29	1	1	2	3									4.46433	11.29	2	2									2.55918	5.24	1	1
Q7ZWN5	Triosephosphate isomerase GN=tpi1 - [TPIS_XENLA]	10.89	1	1	2	2									1.63896	6.05	1	1									3.19262	4.84	1	1
Q641I6	LOC494638 protein GN=LOC494638 - [Q641I6_XENLA] periliplin	7.92	6	3	3	4									6.06169	7.92	3	3									3.32114	3.22	1	1
Q7SZ23	Gstm2-prov protein - [Q7SZ23_XENLA]	7.76	3	2	2	4						0			5.23847	7.76	2	2									4.54086	4.11	1	2
Q498I1	LOC398508 protein GN=LOC398508 - [Q498I1_XENLA] grhpr.2	5.11	5	2	2	4									4.4162	5.11	2	2									3.72654	5.11	2	2
P30759	Arginase-1 GN=arg1 - [ARGI1_XENLA]	2.53	4	1	1	2									1.98123	2.53	1	1									2.15184	2.53	1	1
ENRICHED PROTEINS IN xCPEB4 12A and 12D IPs (1.5 fold enrichment respect control IP) IN BOTH EXPERIMENTS
B3DLK7	LOC100037071 protein (Fragment) GN=LOC100037071 - [B3DLK7_XENLA]	77.87	1	1	89	1838	234.649	30.8	31	86	2108.96	77.78	88	699	839.499	50.59	55	309	65.3604	15.9	16	23	1381.7	63.14	65	474	711.724	51.67	54	247
P30883	Tubulin beta-4 chain GN=tubb4 - [TBB4_XENLA]	73.03	3	1	26	645	28.6835	15.73	6	11	551.407	59.1	22	184	340.687	61.57	20	116	96.2145	34.16	12	31	604.06	71.24	25	196	306.798	45.84	19	107
Q7ZY50	MGC53997 protein - [Q7ZY50_XENLA]	73.03	4	1	26	613	24.5244	13.71	5	9	537.786	59.1	22	178	326.635	59.55	19	110	91.7662	34.16	12	29	585.526	71.24	25	187	289.392	45.84	19	100
Q9PSN9	Lipovitellin 1, PCDZN=ZN(2+)- and CD(2+)-binding protein (Fragments) - [Q9PSN9_XENLA]	65.91	1	1	6	115					200.557	65.91	6	60	29.3198	36.36	3	9					146.611	61.36	5	41	16.2617	52.27	2	5
Q5U4V6	LOC397931 protein GN=LOC397931 - [Q5U4V6_XENLA]	62.44	2	3	23	297	13.2898	6.44	3	6	166.256	45.33	17	58	183.599	55.78	19	66	26.3438	18.22	6	10	337.356	62.44	23	114	115.59	37.11	15	43
Q6NRV3	MGC81323 protein GN=MGC81323 - [Q6NRV3_XENLA] tuba1a	62.22	6	2	23	277	13.2898	6.44	3	6	145.826	40.44	15	52	163.541	45.11	16	59	36.0875	18.22	6	13	327.458	62.22	23	110	97.3656	37.11	15	37
Q6P367	Tubulin, beta 2B GN=tubb2b - [Q6P367_XENTR]	58.88	4	1	21	478	14.4872	9.66	4	6	398.218	47.64	17	135	251.302	47.64	15	87	86.2684	24.72	9	27	435.138	58.88	21	141	228.37	32.81	14	82
P19011	Vitellogenin-B2 (Fragment) - [VITB2_XENLA]	57.75	1	1	4	40	2.3864	15.49	1	1	53.6143	57.75	4	16	15.3209	45.07	2	5					23.1321	57.75	3	8	27.2331	57.75	3	10
P18709	Vitellogenin-A2 - [VITA2_XENLA]	56.23	3	13	109	2207	270.862	22.74	39	104	2305.71	54.62	103	787	1059.29	39.18	73	400	99.8538	14.44	25	41	1585.06	47.48	81	565	844.383	37.58	68	310
Q5EB23	MGC97820 protein GN=MGC97820 - [Q5EB23_XENTR] tuba3e	53.45	1	1	18	191	6.72987	2.23	1	3	101.615	31.63	11	34	123.982	40.98	13	42	30.7788	14.03	4	10	234.715	53.45	18	77	67.2036	29.4	11	25
Q5BL39	Tubulin, beta 2 GN=tubb4a - [Q5BL39_XENTR]	52.25	3	4	21	482	18.6985	11.04	4	7	403.814	50.68	18	137	254.172	38.06	13	87	68.3945	26.58	9	23	434.694	50.23	19	143	235.475	34.23	14	85
Q28CH9	Novel protein similar to tubulin, alpha 1 (Tuba1) GN=TGas122d03.1-001 - [Q28CH9_XENTR]	48.07	3	1	13	124	6.72987	2.42	1	3	81.6166	29.95	8	24	84.3227	27.78	7	26	25.5068	20.77	5	8	150.261	43	12	46	48.2225	27.54	8	17
Q7SZF6	Vitellogenin B1 GN=vtg b1 - [Q7SZF6_XENLA]	41.22	2	55	75	1286	147.304	11.89	22	58	1225.05	39.57	68	430	506.962	28.56	46	193	79.603	8.09	15	30	1053.97	35.94	62	362	589.687	29.39	50	213
Q63ZG6	Phosphorylase GN=pygl - [Q63ZG6_XENLA]	34.5	9	7	26	85	2.06357	0.94	1	1	73.5732	27.84	21	32	13.7178	6.78	6	6					79.1089	29.59	22	36	19.9494	7.84	7	10
Q6P2W6	Elongation factor Tu (Fragment) GN=tubb4 - [Q6P2W6_XENTR]	31.71	3	13	13	51	1.99678	2.22	1	1	27.2607	14.19	7	15	22.7182	25.06	10	13	3.56484	4.66	2	2	31.6928	21.06	7	12	16.3873	13.75	6	8
Q6PCI8	Pyruvate carboxylase GN=MGC68971 - [Q6PCI8_XENLA]	31.69	1	8	31	96		0			96.025	27.02	26	40	7.33468	3.91	4	4	2.78794	1.02	1	1	83.3627	26.51	26	35	38.4998	11.81	13	16
F7E1Q0	Phosphorylase GN=pygl - [F7E1Q0_XENTR]	30.07	9	3	22	78	2.06357	0.93	1	1	70.5507	26.11	19	28	13.7178	6.76	6	6					80.0679	27.16	20	34	17.7847	6.76	6	9
Q7SYA0	MGC64276 protein - [Q7SYA0_XENLA] c9	28.5	4	13	13	42					18.8025	5.4	3	6	6.19692	4.05	2	2					56.5353	28.5	13	22	31.0347	11.64	6	12
Q68EY5	ATP synthase subunit alpha GN=LOC397732 - [Q68EY5_XENLA]	28.03	2	3	16	73	2.53369	1.81	1	1	37.9757	22.06	12	18	42.564	22.6	11	16	6.96561	5.97	3	3	64.9816	23.15	11	24	32.0648	17.9	8	11
F7DHH5	Pyruvate carboxylase GN=pc.1 - [F7DHH5_XENTR]	27.33	3	5	28	99		0			115.011	24.87	25	42	7.33468	4.75	5	6	2.78794	1.02	1	1	86.04	22.16	23	34	38.4998	11.38	13	16
Q6PAX2	ATPase family AAA domain-containing protein 3-B GN=atad3-b - [ATD3B_XENLA]	27.32	2	1	15	70					74.6302	20.4	11	25	15.8388	8.09	4	7		0			70.0206	27.32	15	27	31.2197	10.96	6	11
Q6GMF0	MGC81784 protein GN=MGC81784 - [Q6GMF0_XENLA] aldh18a1	27.12	4	20	20	98					77.203	23.07	17	27	34.6253	8.47	6	13					109.99	25.89	17	39	46.7106	15.34	11	19
P55862	DNA replication licensing factor mcm5-A GN=mcm5-a - [MCM5A_XENLA]	26.39	5	16	16	42					31.3419	20.82	12	15	2.98681	1.63	1	1					36.8404	20.82	12	17	25.1556	9.39	6	9
Q7ZXN9	T-complex protein 1 subunit alpha - [Q7ZXN9_XENLA]	26.13	2	1	13	39					19.0467	10.09	6	9	11.9348	9.73	5	6					47.1212	24.68	12	18	15.927	8.65	4	6
Q6NTQ5	T-complex protein 1 subunit alpha GN=tcp1-A-prov - [Q6NTQ5_XENLA]	26.13	3	1	13	47					28.0547	11.89	7	13	14.1552	11.53	6	7					51.8104	24.68	12	20	18.1084	10.45	5	7
Q58E76	ATPase family AAA domain-containing protein 3-A GN=atad3-a - [ATD3A_XENLA]	25.97	2	1	15	65					66.3617	17.71	10	22	15.8388	8.09	4	7		0			60.7547	25.97	15	25	31.2197	10.96	6	11
D8V196	Cytoplasmic polyadenylation element binding protein 4 - [D8V196_XENLA]	25.71	5	17	17	172					149.769	22.73	15	55	58.8238	17.33	11	21					182.875	22.87	16	70	85.9323	16.05	8	26
Q6INS0	MGC81156 protein GN=MGC81156 - [Q6INS0_XENLA] gstt1	24.79	3	5	5	9					3.14877	5.37	1	1	2.85014	13.22	3	3					13.2234	16.94	3	4	3.17796	5.37	1	1
Q4QR22	MGC114925 protein GN=MGC114925 - [Q4QR22_XENLA]	23.12	6	5	5	16					8.0773	7.51	2	3	9.83993	13.81	3	3					22.9773	23.12	5	7	9.57685	13.21	3	3
L7N325	Uncharacterized protein - [L7N325_XENTR]	22.4	1	13	28	461	61.2554	8.4	11	26	336.814	20.16	26	137	157.525	14.08	17	65	28.5642	4.8	6	12	410.194	20.56	26	150	194.25	14.8	18	71
Q6GNR4	MGC80936 protein GN=MGC80936 - [Q6GNR4_XENLA] cltc	22.09	2	3	29	134					138.175	19.1	25	51	38.8212	7.4	11	19	8.0724	2.03	2	2	119.054	15.76	23	45	38.9827	5.55	9	17
Q5XHB7	Hypothetical LOC496448 GN=LOC496448 - [Q5XHB7_XENTR] cltc	21.13	3	1	27	113					128.309	17.73	22	45	28.9899	6.45	9	14	8.0724	2.03	2	2	107.787	14.81	21	39	32.3764	4.6	7	13
F7A9C1	Uncharacterized protein (Fragment) - [F7A9C1_XENTR]	20.52	1	10	31	353	51.6937	5.17	10	24	301.44	19.13	28	118	177.409	7.76	16	71	23.6256	3.49	6	11	215.096	14.56	22	82	117.07	6.32	12	47
Q5M7D5	LOC496233 protein GN=LOC496233 - [Q5M7D5_XENLA] ndufs3	20.4	5	4	4	17					8.0245	14.8	3	3	12.3888	9.6	2	4					17.9423	20.4	4	6	11.9295	14.8	3	4
F6Q5T7	Uncharacterized protein GN=ruvbl1 - [F6Q5T7_XENTR]	19.74	3	1	7	10					10.2308	8.11	3	4	2.16541	2.63	1	1		0			6.95091	11.4	4	4	2.12999	2.85	1	1
Q6GR29	Ruvbl1 protein GN=Ruvbl1 - [Q6GR29_XENLA]	19.74	2	1	7	9					5.59633	5.7	2	2	2.16541	2.63	1	1		0			8.98316	13.82	5	5	2.12999	2.85	1	1
Q6GQ98	MGC80234 protein GN=MGC80234 - [Q6GQ98_XENLA] crat.2	19.02	3	9	9	38					50.9525	17.7	8	17	10.0929	5.08	3	4					33.6109	19.02	9	13	9.70385	4.59	3	4
Q0IH65	LOC733268 protein GN=LOC733268 - [Q0IH65_XENLA]	16.39	2	4	4	29					23.329	16.39	4	9	17.1777	16.39	4	7	2.72102	4.92	1	1	16.9159	11.48	3	7	13.2764	16.39	4	5
A4QN94	LOC100125119 protein (Fragment) GN=LOC100125119- [A4QN94_XENTR]	14.61	4	33	33	192					90.8479	10.13	23	45	124.632	13.89	31	56					137.955	11.74	28	63	60.9456	7.39	17	28
Q0IH85	LOC398205 protein GN=LOC398205 - [Q0IH85_XENLA] ruvbl2	14.29	5	6	6	19					21.4851	14.29	6	8	9.24753	4.76	2	3					11.7528	7.14	3	4	11.9117	7.14	3	4
F6W4K0	Uncharacterized protein GN=vtga2 - [F6W4K0_XENTR]	13.73	1	3	34	713	69.5248	5.35	12	35	629.341	12.61	30	248	317.608	10.6	24	132	30.5841	4.4	9	17	466.781	11.23	24	184	206.041	9.7	21	97
Q6GMA6	MGC81949 protein GN=cct6a - [Q6GMA6_XENLA]	12.24	3	5	5	19					15.2986	7.16	3	7	5.0101	7.16	3	3		0			13.2583	12.24	5	5	11.5164	4.9	2	4
Q7ZTL5	Cct8-prov protein - [Q7ZTL5_XENLA]	11.72	7	6	6	14					3.01689	5.31	3	3	5.46259	3.85	2	2					18.7438	11.72	6	7	4.9353	3.66	2	2
A9UMK9	Uncharacterized protein GN=actr1a - [A9UMK9_XENTR]	11.44	1	3	3	6					2.9455	2.66	1	1	5.51806	6.91	2	2					6.98233	4.52	1	2	2.22665	2.66	1	1
P50143	T-complex protein 1 subunit gamma GN=cct3 - [TCPG_XENLA]	11.15	3	6	6	22					14.561	5.67	3	6	5.4107	3.66	2	2	2.03998	2.01	1	1	22.021	11.15	6	9	10.4022	3.66	2	4
Q2VPL8	MGC131189 protein GN=MGC131189 - [Q2VPL8_XENLA] aldh6a1	11.09	4	5	5	11					6.68539	5.35	2	2	6.15053	5.54	2	2					9.5244	8.8	4	4	12.2455	5.35	2	3
Q6NTQ9	Ndufa10b protein GN=ndufa10b - [Q6NTQ9_XENLA]	10.26	3	1	3	8					2.15262	2.56	1	1	1.86812	2.56	1	1					10.0654	10.26	3	4	4.94472	5.98	2	2
Q5XGR6	Ndufa10a protein GN=ndufa10a - [Q5XGR6_XENLA]	10.26	4	1	3	8					2.15262	2.56	1	1	4.16737	6.84	2	2					7.53227	5.98	2	3	4.94472	5.98	2	2
Q6IND5	MGC83495 protein GN=MGC83495 - [Q6IND5_XENLA] vwa5a.2	9.99	8	8	8	21					15.4796	8.13	6	6	2.093	1.16	1	1		0			15.5618	6.97	6	9	10.8697	5.11	4	5
Q6GM62	MGC83400 protein GN=MGC83400 - [Q6GM62_XENLA] isocitrate dehydrogenase	8.7	4	1	2	7					6.66447	2.81	1	2	3.73537	2.81	1	1					9.94147	8.7	2	3	3.82746	2.81	1	1
Q4QR45	Importin subunit alpha GN=LOC398026 - [Q4QR45_XENLA]	8.43	6	4	4	9					8.57176	5.56	3	4	2.97903	2.11	1	1					6.04561	4.98	2	2	5.04647	2.11	1	2
Q8AVB7	Cct2-prov protein - [Q8AVB7_XENLA]	8.04	4	4	4	11					4.22953	2.99	2	2	2.31184	1.5	1	2					16.1725	6.54	3	6	1.7955	1.5	1	1
Q32NR8	MGC130896 protein GN=MGC130896 - [Q32NR8_XENLA] ndufs2	7.41	2	4	4	14					2.23585	3.7	2	2	3.56826	3.7	2	2					14.4603	5.45	3	8	2.35983	3.7	2	2
Q0IH35	MGC154791 protein GN=MGC154791- [Q0IH35_XENLA] slc25a11	7.21	4	2	2	6					1.72343	3.61	1	1	2.51623	3.61	1	1					5.54765	7.21	2	2	5.72802	3.61	1	2
F7B7N1	Uncharacterized protein GN=snrnp200 - [F7B7N1_XENTR]	7.2	4	15	15	30					18.4823	3.88	8	8	32.0426	6.22	13	14					16.6055	3.37	7	7	2.47877	0.56	1	1
F6T034	Uncharacterized protein (Fragment) GN=decr1 - [F6T034_XENTR]	7.01	5	2	2	9					3.35735	3.96	1	1	2.49268	3.96	1	1					8.29127	7.01	2	3	10.1173	7.01	2	4
Q68F13	MGC82958 protein GN=MGC82958 - [Q68F13_XENLA] succinyl-CoA ligase subunit beta	6.33	3	3	3	7					2.48276	1.97	1	1	2.27	1.97	1	1					4.26001	1.97	1	2	7.17942	6.33	3	3
Q6P8B9	Hydroxyacyl-Coenzyme A dehydrogenase/3-ketoacyl-Coenzyme A thiolase/enoyl-Coenzyme A hydratase, beta subunit GN=hadhb - [Q6P8B9_XENTR]	5.74	4	3	3	12					9.6474	5.74	3	4	4.65522	5.74	3	3					4.64378	3.83	2	3	4.72114	3.83	2	2
Q08BT7	LOC100145662 protein GN=LOC100145662 - [Q08BT7_XENTR] cul9	4.86	3	12	12	54					24.7886	2.69	7	11	35.0233	4.45	11	17					42.3273	4.13	10	19	14.6402	2.45	6	7
F6PZY0	Dolichyl-diphosphooligosaccharide--protein glycosyltransferase 48 kDa subunit GN=ddost - [F6PZY0_XENTR]	2.68	3	1	1	6					3.50398	2.68	1	1	3.46447	2.68	1	1					9.5195	2.68	1	3	3.14686	2.68	1	1
Q4QQX3	MGC115711 protein GN=MGC115711- [Q4QQX3_XENLA] coq6	1.94	1	1	1	7					6.1981	1.94	1	2	5.38346	1.94	1	2					2.91007	1.94	1	1	4.99012	1.94	1	2
B7ZSB2	Pcm-1 protein GN=pcm-1 - [B7ZSB2_XENLA]	1.77	8	4	4	12					6.32464	0.89	2	4	11.036	1.33	3	5					2.54742	0.79	2	2	0	0.34	1	1
